# Supplementary material for: Profile and outcome of multiple myeloma with and without HIV treated at a tertiary hospital in KwaZulu-Natal, South Africa
Source: PLoS One. 2023 Oct 25;18(10):e0287304. doi: 10.1371/journal.pone.0287304 (PMC10599510; doi:10.1371/journal.pone.0287304)
Supplement: S1 Data — (XLSX) [file pone.0287304.s001.xlsx]

## Sheet: Sheet1
Patient	Base_hospital_distance	Base_hospital	HIV_status	Symptom_duration_months	ISS_stage	FISH	del13	del17p	del11q	t4_14	t11_14	t14_16	Cytogenetics	Admission_year	Time_days	Outcome	One_year_survival	Two_year_survival	Five_year_survival	Reason	Treatment	First_line1	First_line2	First_line3	Treatment_outcome	Treatment_outcome2	Anaemia	Renal_failure	Hypercalcaemia	Presenting_complaints	Complaint1	Complaint2	Complaint3	Complaint4	Year_1	Year_2	Year_3	Year_4	Year_5	Lytic_lesions	Age_group_years	Symptom_duration_groups_months	Time_in_months	Received_treatment	Treatment_response	Presenting_complaint
1	<100km	eThekwini complex	Negative	1	Stage III	Yes	Negative	Negative	Additional mutations	Additional mutations				2019	305	Alive	Alive	Alive	Alive	9	Chemotherapy; Radiotherapy; None	Chemotherapy	Radiotherapy	None			Present	Present	Absent	Fracture; Neuropathy; Renal failure; None	Fracture	Neuropathy	Renal failure	None	Alive	Lost to follow-up	Lost to follow-up	Lost to follow-up	Lost to follow-up	Present	51-70yrs	<3	10.0826	Yes		Yes
2	100-150km	Greys	Negative	9	Stage II	No								2019	41	Alive	Alive	Alive	Alive	9	Chemotherapy; None; None	Chemotherapy	None	None			Present	Absent	Absent	Fracture; None; None; None	Fracture	None	None	None	Lost to follow-up	Lost to follow-up	Lost to follow-up	Lost to follow-up	Lost to follow-up	Present	51-70yrs	6-<12	1.35537	Yes		Yes
3	100-150km	Greys	Positive			No								2015	20	Alive	Alive	Alive	Alive	9	None; None; None	None	None	None			Present	Absent	Absent	Anaemia; None; None; None	Anaemia	None	None	None	Lost to follow-up	Lost to follow-up	Lost to follow-up	Lost to follow-up	Lost to follow-up	Absent	>70yrs		0.661157	No		Yes
4		Other	Positive		Stage III	No								2016	1928	Alive	Alive	Alive	Alive	9	Chemotherapy; Radiotherapy; None	Chemotherapy	Radiotherapy	None	Responded		Present	Absent	Absent	None; None; None; None	None	None	None	None	Alive	Alive	Alive	Alive	Alive	Absent	51-70yrs		63.7355	Yes	Yes	No
5	100-150km	Ngwelezana	Negative			Yes	Positive	Additional mutations	Additional mutations	Negative			Normal	2020	326	Alive	Alive	Alive	Alive	9	Chemotherapy; Radiotherapy; None	Chemotherapy	Radiotherapy	None	Responded		Present	Absent	Absent	Fracture; None; None; None	Fracture	None	None	None	Alive	Lost to follow-up	Lost to follow-up	Lost to follow-up	Lost to follow-up	Present	40-50yrs		10.7769	Yes	Yes	Yes
6	100-150km	Ngwelezana	Negative		Stage III	Yes	Positive	Negative						2015	633	Alive	Alive	Alive	Alive	9	Chemotherapy; None; None	Chemotherapy	None	None	Responded and relapsed		Present	Present	Absent	Fracture; None; None; None	Fracture	None	None	None	Alive	Alive	Lost to follow-up	Lost to follow-up	Lost to follow-up	Present	51-70yrs		20.9256	Yes	No	Yes
7	<100km	Other	Positive		Stage III	No								2019	1440	Alive	Alive	Alive	Alive	L	Chemotherapy; None; None	Chemotherapy	None	None	No response		Present	Absent	Absent	None; None; None; None	None	None	None	None	Lost to follow-up	Lost to follow-up	Lost to follow-up	Lost to follow-up	Lost to follow-up	Absent	40-50yrs		47.6033	Yes	No	No
8	100-150km	Greys	Negative		Stage I	No								2019	137	Alive	Alive	Alive	Alive	L	None; None; None	None	None	None			Present	Present	Present	Mass; None; None; None	Mass	None	None	None	Lost to follow-up	Lost to follow-up	Lost to follow-up	Lost to follow-up	Lost to follow-up	Present	51-70yrs		4.52893	No		Yes
9	<100km	eThekwini complex	Positive		Stage III	Yes	Positive	Negative	Negative	Positive				2017	1371	Alive	Alive	Alive	Alive	U	Radiotherapy; Chemotherapy; None	Radiotherapy	Chemotherapy	None	No response		Present	Absent	Absent	Renal failure; Bone pain; None; None	Renal failure	Bone pain	None	None	Alive	Alive	Alive	Lost to follow-up	Lost to follow-up	Present	40-50yrs		45.3223	Yes	No	Yes
10	<100km	eThekwini complex	Negative	2		No								2018	24	Died	Died	Died	Died	D	Chemotherapy; None; None	Chemotherapy	None	None	Died in hospital		Present	Absent	Absent	Fracture; Neuropathy; None; None	Fracture	Neuropathy	None	None	Died	Died	Died	Died	Died	Present	51-70yrs	<3	0.793388	Yes	No	Yes
11	>150km	Greys	Positive	2	Stage II	No								2018	250	Alive	Alive	Alive	Alive	L	Chemotherapy; None; None	Chemotherapy	None	None			Present	Present	Absent	Fracture; None; None; None	Fracture	None	None	None	Lost to follow-up	Lost to follow-up	Lost to follow-up	Lost to follow-up	Lost to follow-up	Present	51-70yrs	<3	8.26446	Yes		Yes
12	<100km	eThekwini complex	Positive	16	Stage III	No								2018	22	Alive	Alive	Alive	Alive	L	Chemotherapy; None; None	Chemotherapy	None	None			Present	Present	Present	Fracture; Anaemia; None; None	Fracture	Anaemia	None	None	Lost to follow-up	Lost to follow-up	Lost to follow-up	Lost to follow-up	Lost to follow-up	Present	51-70yrs	12+	0.727273	Yes		Yes
13	<100km	eThekwini complex	Negative	7	Stage III	Yes	Negative	Negative	Negative	Negative			Abnornal	2018	43	Alive	Alive	Alive	Alive	L	Chemotherapy; Radiotherapy; Hemodialysis	Chemotherapy	Radiotherapy	Hemodialysis			Present	Present	Present	Fracture; Neuropathy; None; None	Fracture	Neuropathy	None	None	Lost to follow-up	Lost to follow-up	Lost to follow-up	Lost to follow-up	Lost to follow-up	Present	51-70yrs	6-<12	1.42149	Yes		Yes
14	<100km	eThekwini complex	Negative	8	Stage III	Yes	Negative	Negative	Negative	Negative	Negative	Negative		2018	833	Alive	Alive	Alive	Alive	9	Chemotherapy; Hemodialysis; Radiotherapy	Chemotherapy	Hemodialysis	Radiotherapy	Responded		Absent	Present	Absent	Fracture; Renal failure; None; None	Fracture	Renal failure	None	None	Alive	Alive	Lost to follow-up	Lost to follow-up	Lost to follow-up	Present	40-50yrs	6-<12	27.5372	Yes	Yes	Yes
15	>150km	Greys	Negative	7		No								2020	84	Alive	Alive	Alive	Alive	L	None; None		None	None			Present	Absent	Absent	Neuropathy; Fracture; None; None	Neuropathy	Fracture	None	None	Lost to follow-up	Lost to follow-up	Lost to follow-up	Lost to follow-up	Lost to follow-up	Present	>70yrs	6-<12	2.77686	No		Yes
16	>150km	Port Shepstone	Positive		Stage III	No								2020	42	Alive	Alive	Alive	Alive	9	Chemotherapy; None; None	Chemotherapy	None	None			Present	Present	Absent	Renal failure; None; None; None	Renal failure	None	None	None	Lost to follow-up	Lost to follow-up	Lost to follow-up	Lost to follow-up	Lost to follow-up	Absent	40-50yrs		1.38843	Yes		Yes
17	<100km	eThekwini complex	Positive	7	Stage I	Yes	Negative	Negative	Negative	Negative			Normal	2019	179	Alive	Alive	Alive	Alive	9	Radiotherapy; Chemotherapy; None	Radiotherapy	Chemotherapy	None			Absent	Present	Absent	Fracture; Neuropathy; None; None	Fracture	Neuropathy	None	None	Lost to follow-up	Lost to follow-up	Lost to follow-up	Lost to follow-up	Lost to follow-up	Present	51-70yrs	6-<12	5.91736	Yes		Yes
18			Negative	5		Yes								2017	323	Died	Died	Died	Died	D	Chemotherapy; None; None	Chemotherapy	None	None	Responded and relapsed		Present	Present	Absent	Fracture; Renal failure; Anaemia; None	Fracture	Renal failure	Anaemia	None	Alive	Died	Died	Died	Died	Present	40-50yrs	3-<6	10.6777	Yes	No	Yes
19	>150km	Ngwelezana	Negative	3		Yes								2017	227	Died	Died	Died	Died	D	Chemotherapy; None; None	Chemotherapy	None	None			Present	Present	Absent	Renal failure; Hypercalcaemia; None; None	Renal failure	Hypercalcaemia	None	None	Died	Died	Died	Died	Died	Absent	>70yrs	3-<6	7.50413	Yes		Yes
20	<100km	eThekwini complex	Negative	4	Stage III	Yes	Negative	Negative	Negative	Negative				2019	551	Died	Alive	Died	Died	D	Radiotherapy; Chemotherapy; None	Radiotherapy	Chemotherapy	None	Responded		Present	Present	Absent	Neuropathy; None; None; None	Neuropathy	None	None	None	Alive	Died	Died	Died	Died	Absent	51-70yrs	3-<6	18.2149	Yes	Yes	Yes
21	<100km	eThekwini complex	Negative	2	Stage I	Yes	Negative	Negative	Negative	Negative				2020	336	Died	Died	Died	Died	D	Chemotherapy; None; None	Chemotherapy	None	None	Responded		Absent	Absent	Absent	Hypercalcaemia; None; None; None	Hypercalcaemia	None	None	None	Died	Died	Died	Died	Died	Absent	51-70yrs	<3	11.1074	Yes	Yes	Yes
22	>150km	Greys	Positive		Stage III	No								2019	544	Alive	Alive	Alive	Alive	9	Chemotherapy; None; None	Chemotherapy	None	None	Responded and relapsed		Present	Present	Absent	Fracture; None; None; None	Fracture	None	None	None	Alive	Lost to follow-up	Lost to follow-up	Lost to follow-up	Lost to follow-up	Present	40-50yrs		17.9835	Yes	No	Yes
23	100-150km	Ngwelezana	Negative	24	Stage I	No								2015	1784	Alive	Alive	Alive	Alive	L	Radiotherapy; Chemotherapy; None	Radiotherapy	Chemotherapy	None	Responded		Absent	Absent	Absent	Mass; None; None; None	Mass	None	None	None	Alive	Alive	Alive	Alive	Alive	Absent	51-70yrs	12+	58.9752	Yes	Yes	Yes
24	<100km	eThekwini complex	Negative	4	Stage III	No								2016	813	Alive	Alive	Alive	Alive	9	Chemotherapy; None; None	Chemotherapy	None	None	Responded		Present	Present	Absent	Renal failure; Anaemia; None; None	Renal failure	Anaemia	None	None	Alive	Alive	Lost to follow-up	Lost to follow-up	Lost to follow-up	Absent	51-70yrs	3-<6	26.876	Yes	Yes	Yes
25	<100km	eThekwini complex	Positive	3	Stage II	Yes	Negative	Negative	Additional mutations	Additional mutations			Abnornal	2019	35	Alive	Alive	Alive	Alive	L	None; None; None	None	None	None			Present	Absent	Absent	Fracture; Mass; Other; None	Fracture	Mass	Other	None	Lost to follow-up	Lost to follow-up	Lost to follow-up	Lost to follow-up	Lost to follow-up	Present	51-70yrs	3-<6	1.15702	No		Yes
26	<100km	Stanger	Negative	5	Stage II	Yes	Negative	Negative	Negative	Negative			Normal	2017	971	Alive	Alive	Alive	Alive	9	Chemotherapy; None; None	Chemotherapy	None	None	Responded and relapsed		Present	Absent	Absent	Fracture; None; None; None	Fracture	None	None	None	Alive	Alive	Lost to follow-up	Lost to follow-up	Lost to follow-up	Present	51-70yrs	3-<6	32.0992	Yes	No	Yes
27	<100km	eThekwini complex	Negative	2	Stage III	Yes	Negative	Negative		Negative			Normal	2016	1243	Alive	Alive	Alive	Alive	9	Chemotherapy; None; None	Chemotherapy	None	None	No response		Present	Present	Absent	Renal failure; None; None; None	Renal failure	None	None	None	Alive	Alive	Alive	Lost to follow-up	Lost to follow-up	Absent	51-70yrs	<3	41.0909	Yes	No	Yes
28	>150km	Ngwelezana	Positive	6	Stage III	Yes	Additional mutations	Additional mutations	Additional mutations	Additional mutations				2019	49	Alive	Alive	Alive	Alive	9	Chemotherapy; None; None	Chemotherapy	None	None			Present	Present	Present	Neuropathy; None; None; None	Neuropathy	None	None	None	Lost to follow-up	Lost to follow-up	Lost to follow-up	Lost to follow-up	Lost to follow-up	Absent	51-70yrs	6-<12	1.61983	Yes		Yes
29			Negative	4		Yes	Negative	Negative	Positive	Negative				2019	805	Alive	Alive	Alive	Alive	9	Chemotherapy; None; None	Chemotherapy	None	None	No response		Present	Present	Absent	Neuropathy; None; None; None	Neuropathy	None	None	None	Alive	Alive	Lost to follow-up	Lost to follow-up	Lost to follow-up	Absent	>70yrs	3-<6	26.6116	Yes	No	Yes
30	<100km	eThekwini complex	Positive			Yes	Negative	Negative	Negative	Negative			Normal	2018	226	Alive	Alive	Alive	Alive	9	Chemotherapy; None; None	Chemotherapy	None	None			Present	Absent	Absent	None; None; None; None	None	None	None	None	Lost to follow-up	Lost to follow-up	Lost to follow-up	Lost to follow-up	Lost to follow-up	Absent	51-70yrs		7.47107	Yes		No
31	<100km	eThekwini complex	Negative		Stage I	Yes	Negative	Negative	Negative	Negative			Normal	2016	1563	Alive	Alive	Alive	Alive	9	Chemotherapy; None; None	Chemotherapy	None	None	Responded		Absent	Absent	Absent	Other; None; None; None	Other	None	None	None	Alive	Alive	Alive	Lost to follow-up	Lost to follow-up	Present	51-70yrs		51.6694	Yes	Yes	Yes
32	<100km	Greys	Negative	2		No								2020	86	Alive	Alive	Alive	Alive	9	Radiotherapy; Chemotherapy; None	Radiotherapy	Chemotherapy	None			Present	Absent	Absent	Bone pain; None; None; None	Bone pain	None	None	None	Lost to follow-up	Lost to follow-up	Lost to follow-up	Lost to follow-up	Lost to follow-up	Present	51-70yrs	<3	2.84298	Yes		Yes
33	<100km	Greys	Negative		Stage I	Yes	Negative	Negative	Negative	Negative			Normal	2018	1106	Alive	Alive	Alive	Alive	9	Chemotherapy; Radiotherapy; None	Chemotherapy	Radiotherapy	None	Responded		Absent	Absent	Absent	Bone pain; None; None; None	Bone pain	None	None	None	Alive	Alive	Alive	Lost to follow-up	Lost to follow-up	Present	51-70yrs		36.562	Yes	Yes	Yes
34	<100km	Greys	Positive		Stage II	No								2019	793	Alive	Alive	Alive	Alive	9	Chemotherapy; Radiotherapy; None	Chemotherapy	Radiotherapy	None			Absent	Absent	Absent	Fracture; Neuropathy; Other; None	Fracture	Neuropathy	Other	None	Alive	Alive	Lost to follow-up	Lost to follow-up	Lost to follow-up	Present	51-70yrs		26.2149	Yes		Yes
35	<100km	eThekwini complex	Negative		Stage III	Yes	Negative	Negative		Additional mutations				2018	24	Alive	Alive	Alive	Alive	L	Chemotherapy; None; None	Chemotherapy	None	None			Present	Present	Absent	Fracture; Bone pain; None; None	Fracture	Bone pain	None	None	Lost to follow-up	Lost to follow-up	Lost to follow-up	Lost to follow-up	Lost to follow-up	Present			0.793388	Yes		Yes
36	>150km	Greys	Negative		Stage III	No								2018	411	Alive	Alive	Alive	Alive	9	Chemotherapy; Radiotherapy; None	Chemotherapy	Radiotherapy	None			Present	Absent	Absent	Fracture; Neuropathy; None; None	Fracture	Neuropathy	None	None	Alive	Lost to follow-up	Lost to follow-up	Lost to follow-up	Lost to follow-up	Present	40-50yrs		13.5868	Yes		Yes
37		eThekwini complex	Positive		Stage III	No								2016	138	Died	Died	Died	Died	D	Radiotherapy; Chemotherapy; None	Radiotherapy	Chemotherapy	None			Present	Present	Present	Fracture; None; None; None	Fracture	None	None	None	Died	Died	Died	Died	Died	Present	40-50yrs		4.56198	Yes		Yes
38	<100km	eThekwini complex	Negative	6	Stage III	Yes	Positive	Negative	Positive	Negative				2020	16	Died	Died	Died	Died	D	Chemotherapy; None; None	Chemotherapy	None	None	Died in hospital		Present	Present	Absent	Renal failure; None; None; None	Renal failure	None	None	None	Died	Died	Died	Died	Died	Absent	40-50yrs	6-<12	0.528926	Yes	No	Yes
39	<100km	eThekwini complex	Positive	19	Stage III	Yes	Negative	Additional mutations	Negative	Negative			Normal	2017	584	Alive	Alive	Alive	Alive	9	Chemotherapy; None; None	Chemotherapy	None	None	Died in hospital		Present	Present	Absent	Bone pain; None; None; None	Bone pain	None	None	None	Lost to follow-up	Lost to follow-up	Lost to follow-up	Lost to follow-up	Lost to follow-up	Present	51-70yrs	12+	19.3058	Yes	No	Yes
40	<100km	eThekwini complex	Negative		Stage III	Yes	Negative	Negative	Positive	Negative			Normal	2019	421	Alive	Alive	Alive	Alive	9	Radiotherapy; Chemotherapy; None	Radiotherapy	Chemotherapy	None	Responded		Present	Present	Present	Fracture; None; None; None	Fracture	None	None	None	Alive	Lost to follow-up	Lost to follow-up	Lost to follow-up	Lost to follow-up	Present	51-70yrs		13.9174	Yes	Yes	Yes
41	<100km	eThekwini complex	Negative	3	Stage I	Yes	Negative	Negative	Negative	Negative			Normal	2020	662	Alive	Alive	Alive	Alive	9	Chemotherapy; None; None	Chemotherapy	None	None	Responded		Present	Present	Absent	Anaemia; Bone pain; Other; None	Anaemia	Bone pain	Other	None	Alive	Lost to follow-up	Lost to follow-up	Lost to follow-up	Lost to follow-up	Present	>70yrs	3-<6	21.8843	Yes	Yes	Yes
42	>150km	Greys	Negative		Stage II	Yes	Negative	Negative	Positive	Negative			Normal	2020	833	Alive	Alive	Alive	Alive	A	Radiotherapy; Chemotherapy; None	Radiotherapy	Chemotherapy	None	Responded		Absent	Absent	Absent	Fracture; Neuropathy; None; None	Fracture	Neuropathy	None	None	Lost to follow-up	Lost to follow-up	Lost to follow-up	Lost to follow-up	Lost to follow-up	Present	<40yrs		27.5372	Yes	Yes	Yes
43	100-150km	Port Shepstone	Negative	1	Stage III	Yes	Negative	Positive	Positive	Negative	Additional mutations	Negative		2018	1201	Alive	Alive	Alive	Alive	A	Chemotherapy; None; None	Chemotherapy	None	None	No response		Present	Absent	Absent	Renal failure; Anaemia; None; None	Renal failure	Anaemia	None	None	Alive	Alive	Alive	Lost to follow-up	Lost to follow-up	Absent	51-70yrs	<3	39.7025	Yes	No	Yes
44	<100km	eThekwini complex	Negative		Stage I	Yes	Negative	Negative	Positive	Negative				2016	2021	Alive	Alive	Alive	Alive	A	Radiotherapy; Chemotherapy; None	Radiotherapy	Chemotherapy	None	Responded		Absent	Absent	Absent	Bone pain; None; None; None	Bone pain	None	None	None	Alive	Alive	Alive	Alive	Alive	Present	>70yrs		66.8099	Yes	Yes	Yes
45	<100km	eThekwini complex	Positive			No								2017	102	Alive	Alive	Alive	Alive	9	Radiotherapy; Chemotherapy; None	Radiotherapy	Chemotherapy	None			Present	Absent	Absent	Mass; None; None; None	Mass	None	None	None	Lost to follow-up	Lost to follow-up	Lost to follow-up	Lost to follow-up	Lost to follow-up	Present	40-50yrs		3.3719	Yes		Yes
46	<100km	eThekwini complex	Negative	4	Stage II	Yes	Negative	Negative	Negative	Negative				2019	67	Alive	Alive	Alive	Alive	9	None; None; None	None	None	None			Present	Present	Absent	Renal failure; Neuropathy; Hypercalcaemia; None	Renal failure	Neuropathy	Hypercalcaemia	None	Lost to follow-up	Lost to follow-up	Lost to follow-up	Lost to follow-up	Lost to follow-up	Absent	>70yrs	3-<6	2.21488	No		Yes
47	<100km	eThekwini complex	Negative			Yes	Negative	Positive	Positive	Negative			Normal	2019	24	Alive	Alive	Alive	Alive	9	Chemotherapy; None; None	Chemotherapy	None	None			Present	Absent	Absent	None; None; None; None	None	None	None	None	Lost to follow-up	Lost to follow-up	Lost to follow-up	Lost to follow-up	Lost to follow-up	Absent	>70yrs		0.793388	Yes		No
48			Negative		Stage II	Yes	Negative	Negative	Negative	Negative				2018	1012	Alive	Alive	Alive	Alive	A	Chemotherapy; None; None	Chemotherapy	None	None	Responded		Absent	Absent	Absent	None; None; None; None	None	None	None	None	Lost to follow-up	Lost to follow-up	Lost to follow-up	Lost to follow-up	Lost to follow-up	Absent	<40yrs		33.4545	Yes	Yes	No
49			Negative		Stage III	No								2020	570	Alive	Alive	Alive	Alive	9	None; None; None	None	None	None			Absent	Absent	Absent	None; None; None; None	None	None	None	None	Lost to follow-up	Lost to follow-up	Lost to follow-up	Lost to follow-up	Lost to follow-up	Absent			18.843	No		No
50	<100km	eThekwini complex	Negative	12	Stage II	Yes	Negative	Negative	Negative	Additional mutations				2019	1211	Alive	Alive	Alive	Alive	A	Chemotherapy; None; None	Chemotherapy	None	None	Responded and relapsed		Absent	Absent	Absent	Bone pain; None; None; None	Bone pain	None	None	None	Lost to follow-up	Lost to follow-up	Lost to follow-up	Lost to follow-up	Lost to follow-up	Present	>70yrs	12+	40.0331	Yes	No	Yes
51	>150km	Ngwelezana	Positive	4		No								2016	963	Alive	Alive	Alive	Alive	A	Chemotherapy; None; None	Chemotherapy	None	None	Responded		Present	Absent	Absent	Anaemia; None; None; None	Anaemia	None	None	None	Alive	Alive	Lost to follow-up	Lost to follow-up	Lost to follow-up	Absent	40-50yrs	3-<6	31.8347	Yes	Yes	Yes
52	<100km	Greys	Negative			Yes	Negative	Negative	Negative	Negative				2017	41	Alive	Alive	Alive	Alive	9	None; None; None	None	None	None			Absent	Present	Absent	Neuropathy; Mass; None; None	Neuropathy	Mass	None	None	Lost to follow-up	Lost to follow-up	Lost to follow-up	Lost to follow-up	Lost to follow-up	Present	51-70yrs		1.35537	No		Yes
53	<100km	eThekwini complex	Positive			Yes	Negative	Negative		Negative				2016	1411	Died	Alive	Alive	Died	D	None; None; None	None	None	None			Present	Absent	Absent	Fracture; None; None; None	Fracture	None	None	None	Alive	Alive	Alive	Alive	Died	Present	<40yrs		46.6446	No		Yes
54	>150km	Ngwelezana	Negative	3	Stage II	Yes	Negative	Negative	Negative	Negative		Negative		2015	820	Alive	Alive	Alive	Alive	D	None; None; None	None	None	None			Present	Absent	Absent	Fracture; Neuropathy; Renal failure; Hypercalcaemia	Fracture	Neuropathy	Renal failure	Hypercalcaemia	Alive	Alive	Died	Died	Died	Present	51-70yrs	3-<6	27.1074	No		Yes
55	<100km		Negative	3	Stage III	No								2019	751	Alive	Alive	Alive	Alive	9	Radiotherapy; Chemotherapy; None	Radiotherapy	Chemotherapy	None	No response		Present	Absent	Absent	Bone pain; None; None; None	Bone pain	None	None	None	Alive	Alive	Lost to follow-up	Lost to follow-up	Lost to follow-up	Present	>70yrs	3-<6	24.8264	Yes	No	Yes
56	<100km	eThekwini complex	Negative			No								2016	1911	Alive	Alive	Alive	Alive	9	Chemotherapy; None; None	Chemotherapy	None	None	No response		Present	Absent	Absent	None; None; None; None	None	None	None	None	Alive	Alive	Alive	Alive	Alive	Absent	51-70yrs		63.1736	Yes	No	No
57	>150km	Greys	Negative	6		No								2016	1558	Alive	Alive	Alive	Alive	9	Chemotherapy; None; None	Chemotherapy	None	None	No response		Absent	Absent	Absent	Fracture; None; None; None	Fracture	None	None	None	Alive	Alive	Alive	Alive	Lost to follow-up	Absent	51-70yrs	6-<12	51.5041	Yes	No	Yes
58	<100km	eThekwini complex	Negative	8	Stage I	Yes	Negative	Negative	Negative	Negative			Normal	2019	862	Alive	Alive	Alive	Alive	9	Chemotherapy; None; None	Chemotherapy	None	None	Responded		Present	Absent	Absent	Bone pain; None; None; None	Bone pain	None	None	None	Alive	Alive	Lost to follow-up	Lost to follow-up	Lost to follow-up	Present	>70yrs	6-<12	28.4959	Yes	Yes	Yes
59	<100km	eThekwini complex	Negative	5	Stage III	Yes	Positive	Negative	Negative	Negative			Normal	2019	781	Alive	Alive	Alive	Alive	9	Chemotherapy; None; None	Chemotherapy	None	None	No response		Present	Absent	Absent	Anaemia; Bone pain; None; None	Anaemia	Bone pain	None	None	Alive	Alive	Lost to follow-up	Lost to follow-up	Lost to follow-up	Present	51-70yrs	3-<6	25.8182	Yes	No	Yes
60	<100km	eThekwini complex	Negative	8	Stage I	No								2016	2014	Alive	Alive	Alive	Alive	9	Radiotherapy; Chemotherapy; None	Radiotherapy	Chemotherapy	None	Responded		Absent	Absent	Absent	Bone pain; None; None; None	Bone pain	None	None	None	Alive	Alive	Alive	Alive	Alive	Present	51-70yrs	6-<12	66.5785	Yes	Yes	Yes
61	<100km	eThekwini complex	Positive	8	Stage I	Yes	Negative	Negative	Negative	Negative				2020	693	Alive	Alive	Alive	Alive	9	Radiotherapy; Chemotherapy; None	Radiotherapy	Chemotherapy	None	Responded		Absent	Absent	Absent	Fracture; None; None; None	Fracture	None	None	None	Alive	Alive	Lost to follow-up	Lost to follow-up	Lost to follow-up	Absent	51-70yrs	6-<12	22.9091	Yes	Yes	Yes
62	>150km	Ngwelezana	Negative		Stage III	Yes	Positive	Negative	Positive	Negative				2020	649	Alive	Alive	Alive	Alive	9	Chemotherapy; None; None	Chemotherapy	None	None	No response		Present	Present	Absent	Renal failure; Anaemia; Hypercalcaemia; None	Renal failure	Anaemia	Hypercalcaemia	None	Alive	Lost to follow-up	Lost to follow-up	Lost to follow-up	Lost to follow-up	Absent	>70yrs		21.4545	Yes	No	Yes
63			Negative	3		No								2017	1447	Alive	Alive	Alive	Alive	9	Chemotherapy; None; None	Chemotherapy	None	None	Responded		Absent	Absent	Absent	Fracture; Bone pain; None; None	Fracture	Bone pain	None	None	Alive	Alive	Alive	Alive	Lost to follow-up	Present	<40yrs	3-<6	47.8347	Yes	Yes	Yes
64	<100km	Stanger	Negative	12	Stage III	Yes	Positive	Negative	Positive	Negative				2019	990	Alive	Alive	Alive	Alive	9	Chemotherapy; None; None	Chemotherapy	None	None	Responded and relapsed		Present	Present	Absent	Fracture; Renal failure; Bone pain; None	Fracture	Renal failure	Bone pain	None	Alive	Alive	Lost to follow-up	Lost to follow-up	Lost to follow-up	Present	51-70yrs	12+	32.7273	Yes	No	Yes
65	<100km	eThekwini complex	Negative		Stage III	No								2015	2248	Alive	Alive	Alive	Alive	9	Chemotherapy; None; None	Chemotherapy	None	None	Responded		Present	Present	Absent	Bone pain; None; None; None	Bone pain	None	None	None	Alive	Alive	Alive	Alive	Alive	Present	51-70yrs		74.314	Yes	Yes	Yes
66	>150km	Ngwelezana	Positive	4	Stage III	Yes	Negative	Negative	Negative	Negative				2018	1268	Alive	Alive	Alive	Alive	9	Chemotherapy; None; None	Chemotherapy	None	None	No response		Present	Absent	Absent	Fracture; None; None; None	Fracture	None	None	None	Alive	Alive	Alive	Lost to follow-up	Lost to follow-up	Present	40-50yrs	3-<6	41.9174	Yes	No	Yes
67			Negative	5	Stage I	Yes	Positive	Negative	Negative	Negative			Normal	2019	785	Alive	Alive	Alive	Alive	9	Chemotherapy; None; None	Chemotherapy	None	None	Responded and relapsed		Absent	Absent	Absent	Fracture; Neuropathy; None; None	Fracture	Neuropathy	None	None	Alive	Alive	Lost to follow-up	Lost to follow-up	Lost to follow-up	Present	51-70yrs	3-<6	25.9504	Yes	No	Yes
68	<100km		Negative	3	Stage II	No								2017	1510	Alive	Alive	Alive	Alive	9	Chemotherapy; None; None	Chemotherapy	None	None	Responded		Present	Present	Absent	Bone pain; None; None; None	Bone pain	None	None	None	Alive	Alive	Alive	Alive	Lost to follow-up	Present	51-70yrs	3-<6	49.9174	Yes	Yes	Yes
69	<100km	Greys	Negative	7	Stage II	Yes	Negative	Negative		Negative				2017	1680	Alive	Alive	Alive	Alive	9	Chemotherapy; None; None	Chemotherapy	None	None			Absent	Absent	Absent	Neuropathy; Bone pain; None; None	Neuropathy	Bone pain	None	None	Alive	Alive	Alive	Alive	Lost to follow-up	Present	40-50yrs	6-<12	55.5372	Yes		Yes
70	100-150km	Greys	Positive	12		Yes	Negative	Negative	Additional mutations	Negative				2017	1458	Alive	Alive	Alive	Alive	9	Radiotherapy; Chemotherapy; None	Radiotherapy	Chemotherapy	None	Responded		Present	Absent	Absent	Bone pain; None; None; None	Bone pain	None	None	None	Alive	Alive	Alive	Alive	Lost to follow-up	Present	40-50yrs	12+	48.1983	Yes	Yes	Yes
71	100-150km	Greys	Positive	9	Stage III	No								2019	727	Alive	Alive	Alive	Alive	9	Chemotherapy; None; None	Chemotherapy	None	None	Responded		Present	Present	Present	Fracture; Bone pain; Hypercalcaemia; None	Fracture	Bone pain	Hypercalcaemia	None	Alive	Alive	Lost to follow-up	Lost to follow-up	Lost to follow-up	Present	51-70yrs	6-<12	24.0331	Yes	Yes	Yes
72	<100km	eThekwini complex	Negative			Yes	Negative	Negative		Negative				2017	724	Alive	Alive	Alive	Alive	9	Chemotherapy; None; None	Chemotherapy	None	None	Responded		Present	Present	Absent	Renal failure; Bone pain; None; None	Renal failure	Bone pain	None	None	Alive	Alive	Lost to follow-up	Lost to follow-up	Lost to follow-up	Present	51-70yrs		23.9339	Yes	Yes	Yes
73	>150km	Ngwelezana	Negative	24	Stage II	No								2015	2270	Alive	Alive	Alive	Alive	9	Chemotherapy; None; None	Chemotherapy	None	None	Responded		Absent	Absent	Absent	Fracture; None; None; None	Fracture	None	None	None	Alive	Alive	Alive	Alive	Alive	Present	51-70yrs	12+	75.0413	Yes	Yes	Yes
74	>150km	Ngwelezana	Negative		Stage I	No								2017	1401	Alive	Alive	Alive	Alive	9	Radiotherapy; Chemotherapy; None	Radiotherapy	Chemotherapy	None	Responded		Absent	Absent	Absent	None; None; None; None	None	None	None	None	Alive	Alive	Alive	Alive	Lost to follow-up	Absent	51-70yrs		46.314	Yes	Yes	No
75	>150km	Greys	Negative	8	Stage III	Yes	Negative	Negative	Negative	Negative				2019	847	Alive	Alive	Alive	Alive	9	Chemotherapy; None; None	Chemotherapy	None	None	No response		Absent	Absent	Absent	Renal failure; Other; None; None	Renal failure	Other	None	None	Alive	Alive	Lost to follow-up	Lost to follow-up	Lost to follow-up	Present	51-70yrs	6-<12	28	Yes	No	Yes
76	<100km	eThekwini complex	Negative		Stage I	No								2018	1376	Alive	Alive	Alive	Alive	9	Chemotherapy; None; None	Chemotherapy	None	None	Responded		Absent	Absent	Absent	Bone pain; None; None; None	Bone pain	None	None	None	Alive	Alive	Lost to follow-up	Lost to follow-up	Lost to follow-up	Present	<40yrs		45.4876	Yes	Yes	Yes
77	<100km	Greys	Negative	10	Stage II	No								2018	1021	Alive	Alive	Alive	Alive	9	Chemotherapy; None; None	Chemotherapy	None	None	Responded		Present	Absent	Absent	Neuropathy; Bone pain; Mass; None	Neuropathy	Bone pain	Mass	None	Alive	Alive	Lost to follow-up	Lost to follow-up	Lost to follow-up	Present	51-70yrs	6-<12	33.7521	Yes	Yes	Yes
78	100-150km	Port Shepstone	Negative	7		No								2020	312	Alive	Alive	Alive	Alive	9	Chemotherapy; None; None	Chemotherapy	None	None	No response		Present	Absent	Absent	None; None; None; None	None	None	None	None	Alive	Lost to follow-up	Lost to follow-up	Lost to follow-up	Lost to follow-up	Absent	51-70yrs	6-<12	10.314	Yes	No	No
79	>150km	Greys	Negative	29	Stage II	Yes	Negative	Negative	Negative	Negative			Normal	2017	1260	Alive	Alive	Alive	Alive	9	Chemotherapy; Stem cell transplant; None	Chemotherapy	Stem cell transplant	None	Responded		Present	Present	Absent	Bone pain; Mass; None; None	Bone pain	Mass	None	None	Alive	Alive	Alive	Lost to follow-up	Lost to follow-up	Present	40-50yrs	12+	41.6529	Yes	Yes	Yes
80	>150km	Greys	Negative		Stage III	Yes							Normal	2016	1992	Alive	Alive	Alive	Alive	9	Radiotherapy; Chemotherapy; None	Radiotherapy	Chemotherapy	None	No response		Present	Absent	Absent	None; None; None; None	None	None	None	None	Alive	Alive	Alive	Alive	Alive	Absent	51-70yrs		65.8512	Yes	No	No
81	100-150km	Port Shepstone	Negative		Stage I	Yes	Negative	Negative	Negative	Negative			Normal	2019	731	Alive	Alive	Alive	Alive	9	Chemotherapy; None; None	Chemotherapy	None	None	No response		Absent	Present	Absent	None; None; None; None	None	None	None	None	Alive	Alive	Lost to follow-up	Lost to follow-up	Lost to follow-up	Absent	>70yrs		24.1653	Yes	No	No
82	<100km	eThekwini complex	Negative	3	Stage I	Yes	Positive	Positive	Positive	Additional mutations			Normal	2020	673	Alive	Alive	Alive	Alive	9	Radiotherapy; Chemotherapy; None	Radiotherapy	Chemotherapy	None	Responded		Present	Present	Absent	Fracture; None; None; None	Fracture	None	None	None	Alive	Alive	Lost to follow-up	Lost to follow-up	Lost to follow-up	Present	51-70yrs	3-<6	22.2479	Yes	Yes	Yes
83	100-150km	Port Shepstone	Negative	2	Stage II	Yes	Negative	Negative		Additional mutations			Normal	2018	832	Alive	Alive	Alive	Alive	9	Chemotherapy; None; None	Chemotherapy	None	None	Responded		Absent	Absent	Absent	Bone pain; None; None; None	Bone pain	None	None	None	Alive	Alive	Lost to follow-up	Lost to follow-up	Lost to follow-up	Present	<40yrs	<3	27.5041	Yes	Yes	Yes
84	<100km	eThekwini complex	Negative	6	Stage I	Yes	Negative	Negative	Negative	Negative	Negative		Normal	2018	222	Alive	Alive	Alive	Alive	A	Chemotherapy; None; None	Chemotherapy	None	None	Responded		Absent	Absent	Absent	Bone pain; None; None; None	Bone pain	None	None	None	Lost to follow-up	Lost to follow-up	Lost to follow-up	Lost to follow-up	Lost to follow-up	Present	40-50yrs	6-<12	7.33884	Yes	Yes	Yes
85	<100km	Port Shepstone	Negative		Stage I	Yes	Negative	Negative	Negative	Negative	Negative			2018	178	Alive	Alive	Alive	Alive	A	Chemotherapy; Radiotherapy; None	Chemotherapy	Radiotherapy	None	No response		Absent	Absent	Absent	None; None; None; None	None	None	None	None	Lost to follow-up	Lost to follow-up	Lost to follow-up	Lost to follow-up	Lost to follow-up	Absent	40-50yrs		5.8843	Yes	No	No
86	<100km	eThekwini complex	Negative	4	Stage II	Yes	Negative	Negative		Negative			Normal	2019	6	Alive	Alive	Alive	Alive	9	Chemotherapy; Radiotherapy; None	Chemotherapy	Radiotherapy	None	Responded	3	Absent	Absent	Absent	Neuropathy; None; None; None	Neuropathy	None	None	None	Lost to follow-up	Lost to follow-up	Lost to follow-up	Lost to follow-up	Lost to follow-up	Absent	51-70yrs	3-<6	0.198347	Yes	Yes	Yes
87	>150km	Greys	Negative	36	Stage III	Yes		Negative			Additional mutations			2019	109	Alive	Alive	Alive	Alive	9	Radiotherapy; Chemotherapy; Stem cell transplant	Radiotherapy	Chemotherapy	Stem cell transplant	Responded		Absent	Absent	Absent	Fracture; Bone pain; None; None	Fracture	Bone pain	None	None	Lost to follow-up	Lost to follow-up	Lost to follow-up	Lost to follow-up	Lost to follow-up	Present	51-70yrs	12+	3.60331	Yes	Yes	Yes
88	>150km	Ngwelezana	Negative	8	Stage II	No								2018	677	Alive	Alive	Alive	Alive	9	Chemotherapy; Stem cell transplant; None	Chemotherapy	Stem cell transplant	None	Responded		Present	Absent	Absent	Fracture; Neuropathy; None; None	Fracture	Neuropathy	None	None	Alive	Lost to follow-up	Lost to follow-up	Lost to follow-up	Lost to follow-up	Present	51-70yrs	6-<12	22.3802	Yes	Yes	Yes
89	<100km	eThekwini complex	Negative	1	Stage III	Yes	Positive	Negative	Negative	Additional mutations				2019	21	Alive	Alive	Alive	Alive	9	None; None		None	None			Present	Absent	Absent	Fracture; None; None; None	Fracture	None	None	None	Lost to follow-up	Lost to follow-up	Lost to follow-up	Lost to follow-up	Lost to follow-up	Present	51-70yrs	<3	0.694215	No		Yes
90	>150km	Port Shepstone	Negative	24		Yes	Negative	Negative	Negative	Negative	Negative			2019	331	Alive	Alive	Alive	Alive	9	Chemotherapy; None; None	Chemotherapy	None	None			Present	Absent	Absent	Anaemia; Hypercalcaemia; Bone pain; None	Anaemia	Hypercalcaemia	Bone pain	None	Alive	Lost to follow-up	Lost to follow-up	Lost to follow-up	Lost to follow-up	Present	>70yrs	12+	10.9421	Yes		Yes
91	<100km	Stanger	Negative	3	Stage III	Yes	Positive	Negative	Negative	Additional mutations				2015	1681	Alive	Alive	Alive	Alive	9	Radiotherapy; Chemotherapy; None	Radiotherapy	Chemotherapy	None			Absent	Absent	Absent	Fracture; Neuropathy; None; None	Fracture	Neuropathy	None	None	Alive	Alive	Alive	Alive	Lost to follow-up	Absent	51-70yrs	3-<6	55.5702	Yes		Yes
92	>150km	Greys	Negative	5		No								2018	62	Alive	Alive	Alive	Alive	L	Chemotherapy; None; None	Chemotherapy	None	None			Present	Present	Present	Neuropathy; Hypercalcaemia; None; None	Neuropathy	Hypercalcaemia	None	None	Lost to follow-up	Lost to follow-up	Lost to follow-up	Lost to follow-up	Lost to follow-up	Absent	40-50yrs	3-<6	2.04959	Yes		Yes
93	>150km	Greys	Negative	4	Stage I	Yes	Positive	Negative	Negative	Negative				2019	20	Alive	Alive	Alive	Alive	9	Chemotherapy; None; None	Chemotherapy	None	None			Present	Absent	Absent	Fracture; None; None; None	Fracture	None	None	None	Lost to follow-up	Lost to follow-up	Lost to follow-up	Lost to follow-up	Lost to follow-up	Present	51-70yrs	3-<6	0.661157	Yes		Yes
94	<100km	Port Shepstone	Negative	2	Stage II	No								2019	64	Alive	Alive	Alive	Alive	L	Radiotherapy; Chemotherapy; None	Radiotherapy	Chemotherapy	None	Responded and relapsed		Present	Absent	Absent	Fracture; None; None; None	Fracture	None	None	None	Lost to follow-up	Lost to follow-up	Lost to follow-up	Lost to follow-up	Lost to follow-up	Present	51-70yrs	<3	2.1157	Yes	No	Yes
95	<100km	eThekwini complex	Negative		Stage III	Yes	Negative	Negative	Negative	Negative			Normal	2019	33	Alive	Alive	Alive	Alive	9	Chemotherapy; None; None	Chemotherapy	None	None			Present	Absent	Absent	Fracture; Neuropathy; None; None	Fracture	Neuropathy	None	None	Lost to follow-up	Lost to follow-up	Lost to follow-up	Lost to follow-up	Lost to follow-up	Present	51-70yrs		1.09091	Yes		Yes
96	>150km	Ngwelezana	Negative	2	Stage II	No								2019	55	Alive	Alive	Alive	Alive	9	None; None		None	None			Present	Absent	Absent	Mass; None; None; None	Mass	None	None	None	Lost to follow-up	Lost to follow-up	Lost to follow-up	Lost to follow-up	Lost to follow-up	Present	>70yrs	<3	1.81818	No		Yes
97	<100km	Greys	Negative	6	Stage III	No								2018	151	Alive	Alive	Alive	Alive	9	None; None; None	None	None	None			Present	Present	Absent	Renal failure; None; None; None	Renal failure	None	None	None	Lost to follow-up	Lost to follow-up	Lost to follow-up	Lost to follow-up	Lost to follow-up	Absent	40-50yrs	6-<12	4.99174	No		Yes
98	<100km	Greys	Positive	2		No								2016	34	Alive	Alive	Alive	Alive	9	Radiotherapy; Chemotherapy; None	Radiotherapy	Chemotherapy	None			Present	Present	Present	Fracture; Neuropathy; Anaemia; None	Fracture	Neuropathy	Anaemia	None	Lost to follow-up	Lost to follow-up	Lost to follow-up	Lost to follow-up	Lost to follow-up	Present	40-50yrs	<3	1.12397	Yes		Yes
99	<100km	Greys	Negative	6	Stage III	Yes	Positive	Negative	Negative	Negative				2016	2	Alive	Alive	Alive	Alive	L	None; None		None	None			Absent	Absent	Absent	Fracture; Neuropathy; Hypercalcaemia; None	Fracture	Neuropathy	Hypercalcaemia	None	Lost to follow-up	Lost to follow-up	Lost to follow-up	Lost to follow-up	Lost to follow-up	Present	40-50yrs	6-<12	0.0661157	No		Yes
100	<100km	eThekwini complex	Negative	9	Stage III	No								2018	14	Alive	Alive	Alive	Alive	D	Chemotherapy; None; None	Chemotherapy	None	None			Present	Present	Present	Hypercalcaemia; Mass; None; None	Hypercalcaemia	Mass	None	None	Died	Died	Died	Died	Died	Present	>70yrs	6-<12	0.46281	Yes		Yes
101	<100km	eThekwini complex	Negative			No								2019	105	Alive	Alive	Alive	Alive	9	Radiotherapy; Chemotherapy; Surgery	Radiotherapy	Chemotherapy	Surgery			Absent	Absent	Absent	None; None; None; None	None	None	None	None	Lost to follow-up	Lost to follow-up	Lost to follow-up	Lost to follow-up	Lost to follow-up	Absent	>70yrs		3.47107	Yes		No
102	>150km	Ngwelezana	Positive	7	Stage III	Yes	Positive	Positive	Negative	Negative			Normal	2018	1023	Alive	Alive	Alive	Alive	9	Radiotherapy; None; None	Radiotherapy	None	None			Present	Absent	Absent	Neuropathy; Bone pain; None; None	Neuropathy	Bone pain	None	None	Alive	Alive	Lost to follow-up	Lost to follow-up	Lost to follow-up	Present	<40yrs	6-<12	33.8182	Yes		Yes
103	>150km	Ngwelezana	Negative	12	Stage III	Yes	Negative	Negative		Negative				2019	73	Alive	Alive	Alive	Alive	9	None; None		None	None	Died in hospital		Absent	Absent	Absent	Fracture; Mass; None; None	Fracture	Mass	None	None	Lost to follow-up	Lost to follow-up	Lost to follow-up	Lost to follow-up	Lost to follow-up	Present	51-70yrs	12+	2.41322	No	No	Yes
104	<100km	eThekwini complex	Positive	12	Stage II	Yes	Negative	Negative	Negative	Negative				2017	777	Alive	Alive	Alive	Alive	9	Chemotherapy; None; None	Chemotherapy	None	None	Responded	3	Absent	Absent	Absent	Neuropathy; Mass; None; None	Neuropathy	Mass	None	None	Alive	Alive	Lost to follow-up	Lost to follow-up	Lost to follow-up	Present	51-70yrs	12+	25.686	Yes	Yes	Yes
105	>150km	Greys	Negative	10	Stage II	No								2019	20	Alive	Alive	Alive	Alive	9	Chemotherapy; None; None	Chemotherapy	None	None	No response		Present	Absent	Present	Fracture; None; None; None	Fracture	None	None	None	Lost to follow-up	Lost to follow-up	Lost to follow-up	Lost to follow-up	Lost to follow-up	Present	>70yrs	6-<12	0.661157	Yes	No	Yes
106	<100km	Stanger	Negative	11	Stage III	Yes	Negative	Additional mutations	Additional mutations	Additional mutations				2018	976	Alive	Alive	Alive	Alive	9	Radiotherapy; Chemotherapy; None	Radiotherapy	Chemotherapy	None			Absent	Absent	Present	Fracture; Neuropathy; None; None	Fracture	Neuropathy	None	None	Alive	Alive	Lost to follow-up	Lost to follow-up	Lost to follow-up	Present	51-70yrs	6-<12	32.2645	Yes		Yes
107	100-150km	Port Shepstone	Negative	6		No								2019	30	Alive	Alive	Alive	Alive	9	Radiotherapy; Chemotherapy; None	Radiotherapy	Chemotherapy	None	Responded		Present	Present	Absent	Fracture; Bone pain; None; None	Fracture	Bone pain	None	None	Lost to follow-up	Lost to follow-up	Lost to follow-up	Lost to follow-up	Lost to follow-up	Present	<40yrs	6-<12	0.991736	Yes	Yes	Yes
108	100-150km	Greys	Positive		Stage III	Yes	Negative	Negative	Negative	Negative				2020	51	Alive	Alive	Alive	Alive	L	Chemotherapy; None; None	Chemotherapy	None	None			Present	Present	Present	Renal failure; Anaemia; Hypercalcaemia; Bone pain	Renal failure	Anaemia	Hypercalcaemia	Bone pain	Lost to follow-up	Lost to follow-up	Lost to follow-up	Lost to follow-up	Lost to follow-up	Present	51-70yrs		1.68595	Yes		Yes
109	>150km	Greys	Negative	5	Stage II	Yes	Negative	Negative	Negative	Additional mutations			Normal	2018	409	Alive	Alive	Alive	Alive	9	Radiotherapy; Chemotherapy; None	Radiotherapy	Chemotherapy	None	No response		Absent	Absent	Absent	Fracture; None; None; None	Fracture	None	None	None	Alive	Lost to follow-up	Lost to follow-up	Lost to follow-up	Lost to follow-up	Present	>70yrs	3-<6	13.5207	Yes	No	Yes
110	<100km	eThekwini complex	Negative	12	Stage III	Yes	Negative	Negative	Negative	Negative			Normal	2018	235	Alive	Alive	Alive	Alive	9	Radiotherapy; Chemotherapy; None	Radiotherapy	Chemotherapy	None			Present	Absent	Absent	Bone pain; None; None; None	Bone pain	None	None	None	Lost to follow-up	Lost to follow-up	Lost to follow-up	Lost to follow-up	Lost to follow-up	Present	51-70yrs	12+	7.7686	Yes		Yes
111	<100km	Greys	Negative	13		No								2017	468	Alive	Alive	Alive	Alive	9	None; None; None	None	None	None			Present	Absent	Absent	Fracture; None; None; None	Fracture	None	None	None	Alive	Lost to follow-up	Lost to follow-up	Lost to follow-up	Lost to follow-up	Present	51-70yrs	12+	15.4711	No		Yes
112	<100km	eThekwini complex	Negative			No								2017	1151	Alive	Alive	Alive	Alive	9	Chemotherapy; None; Surgery	Chemotherapy	None	Surgery	Partial response		Present	Absent	Absent	Fracture; None; None; None	Fracture	None	None	None	Alive	Alive	Alive	Lost to follow-up	Lost to follow-up	Present	51-70yrs		38.0496	Yes	No	Yes
113	>150km	Ngwelezana	Negative	5	Stage I	Yes	Negative	Negative	Negative	Additional mutations				2019	84	Alive	Alive	Alive	Alive	9	Chemotherapy; Radiotherapy; None	Chemotherapy	Radiotherapy	None			Present	Absent	Absent	Bone pain; None; None; None	Bone pain	None	None	None	Lost to follow-up	Lost to follow-up	Lost to follow-up	Lost to follow-up	Lost to follow-up	Present	<40yrs	3-<6	2.77686	Yes		Yes
114	>150km	Ngwelezana	Negative		Stage III	Yes	Negative	Additional mutations	Positive	Negative	Additional mutations			2018	28	Alive	Alive	Alive	Alive	L	Chemotherapy; None; Surgery	Chemotherapy	None	Surgery	Responded		Present	Absent	Absent	Mass; None; None; None	Mass	None	None	None	Lost to follow-up	Lost to follow-up	Lost to follow-up	Lost to follow-up	Lost to follow-up	Present	51-70yrs		0.92562	Yes	Yes	Yes
115	>150km	Greys	Negative	7		No								2018	367	Alive	Alive	Alive	Alive	9	Chemotherapy; None; Surgery	Chemotherapy	None	Surgery	Responded		Present	Absent	Absent	Fracture; Neuropathy; None; None	Fracture	Neuropathy	None	None	Alive	Lost to follow-up	Lost to follow-up	Lost to follow-up	Lost to follow-up	Present	51-70yrs	6-<12	12.1322	Yes	Yes	Yes
116	>150km	Ngwelezana	Positive	7	Stage II	Yes	Negative	Negative	Negative	Negative			Normal	2017	1386	Alive	Alive	Alive	Alive	9	Chemotherapy; None; None	Chemotherapy	None	None			Absent	Absent	Absent	Mass; None; None; None	Mass	None	None	None	Alive	Alive	Alive	Lost to follow-up	Lost to follow-up	Present	<40yrs	6-<12	45.8182	Yes		Yes
117	>150km	Greys	Negative	12	Stage I	Yes	Negative	Negative	Negative	Negative			Normal	2018	318	Alive	Alive	Alive	Alive	A	None; None		None	None			Absent	Absent	Absent	Bone pain; None; None; None	Bone pain	None	None	None	Alive	Lost to follow-up	Lost to follow-up	Lost to follow-up	Lost to follow-up	Present	40-50yrs	12+	10.5124	No		Yes
118	<100km	Greys	Negative		Stage II	No								2015	1598	Alive	Alive	Alive	Alive	9	Radiotherapy; Chemotherapy; None	Radiotherapy	Chemotherapy	None	Responded		Present	Absent	Absent	Hypercalcaemia; None; None; None	Hypercalcaemia	None	None	None	Alive	Alive	Alive	Alive	Lost to follow-up	Absent	51-70yrs		52.8264	Yes	Yes	Yes
119	>150km	Ngwelezana	Negative	6	Stage III	Yes	Negative	Negative	Positive	Negative			Normal	2018	167	Alive	Alive	Alive	Alive	9	Radiotherapy; Chemotherapy; None	Radiotherapy	Chemotherapy	None	Responded		Absent	Absent	Absent	Fracture; Neuropathy; None; None	Fracture	Neuropathy	None	None	Lost to follow-up	Lost to follow-up	Lost to follow-up	Lost to follow-up	Lost to follow-up	Present	51-70yrs	6-<12	5.52066	Yes	Yes	Yes
120	>150km	Ngwelezana	Negative	6	Stage III	No								2018	212	Alive	Alive	Alive	Alive	9	Chemotherapy; None; Stem cell transplant	Chemotherapy	None	Stem cell transplant	Responded		Present	Absent	Absent	Fracture; Neuropathy; None; None	Fracture	Neuropathy	None	None	Lost to follow-up	Lost to follow-up	Lost to follow-up	Lost to follow-up	Lost to follow-up	Present	51-70yrs	6-<12	7.00826	Yes	Yes	Yes
121	<100km	eThekwini complex	Negative			Yes	Negative	Negative	Positive	Negative			Normal	2019	7	Alive	Alive	Alive	Alive	9	Chemotherapy; Radiotherapy; Stem cell transplant	Chemotherapy	Radiotherapy	Stem cell transplant	Responded		Present	Present	Present	Neuropathy; Bone pain; None; None	Neuropathy	Bone pain	None	None	Lost to follow-up	Lost to follow-up	Lost to follow-up	Lost to follow-up	Lost to follow-up	Present	51-70yrs		0.231405	Yes	Yes	Yes
122	>150km	Ngwelezana	Negative	5	Stage III	Yes	Negative	Additional mutations	Positive	Negative			Abnornal	2019	47	Alive	Alive	Alive	Alive	9	Chemotherapy; Radiotherapy; None	Chemotherapy	Radiotherapy	None			Present	Absent	Present	Neuropathy; Anaemia; Bone pain; Hypercalcaemia	Neuropathy	Anaemia	Bone pain	Hypercalcaemia	Lost to follow-up	Lost to follow-up	Lost to follow-up	Lost to follow-up	Lost to follow-up	Present	40-50yrs	3-<6	1.55372	Yes		Yes
123	<100km	eThekwini complex	Negative	5	Stage III	Yes	Negative	Negative	Negative	Negative				2020	79	Alive	Alive	Alive	Alive	L	Chemotherapy; None; None	Chemotherapy	None	None			Present	Absent	Present	Fracture; Neuropathy; Renal failure; None	Fracture	Neuropathy	Renal failure	None	Lost to follow-up	Lost to follow-up	Lost to follow-up	Lost to follow-up	Lost to follow-up	Present	51-70yrs	3-<6	2.61157	Yes		Yes
124	<100km	eThekwini complex	Negative	2		No								2016	1416	Alive	Alive	Alive	Alive	9	Chemotherapy; None; None	Chemotherapy	None	None	No response		Absent	Absent	Absent	Bone pain; None; None; None	Bone pain	None	None	None	Alive	Alive	Alive	Alive	Lost to follow-up	Present	>70yrs	<3	46.8099	Yes	No	Yes
125	<100km	Stanger	Negative	5		No								2016	62	Alive	Alive	Alive	Alive	9	Chemotherapy; None; None	Chemotherapy	None	None			Absent	Absent	Absent	Neuropathy; Bone pain; None; None	Neuropathy	Bone pain	None	None	Lost to follow-up	Lost to follow-up	Lost to follow-up	Lost to follow-up	Lost to follow-up	Present	51-70yrs	3-<6	2.04959	Yes		Yes
126	<100km	Greys	Negative	12		No								2019	14	Alive	Alive	Alive	Alive	9	None; None		None	None			Absent	Absent	Absent	Fracture; Bone pain; None; None	Fracture	Bone pain	None	None	Lost to follow-up	Lost to follow-up	Lost to follow-up	Lost to follow-up	Lost to follow-up	Present	40-50yrs	12+	0.46281	No		Yes
127	>150km	Ngwelezana	Negative		Stage II	Yes	Negative	Negative	Negative	Negative				2020	141	Alive	Alive	Alive	Alive	L	Chemotherapy; Radiotherapy; None	Chemotherapy	Radiotherapy	None	Responded		Present	Absent	Absent	Fracture; None; None; None	Fracture	None	None	None	Lost to follow-up	Lost to follow-up	Lost to follow-up	Lost to follow-up	Lost to follow-up	Present	>70yrs		4.66116	Yes	Yes	Yes
128	>150km	Greys	Negative	9	Stage II	No								2017	706	Alive	Alive	Alive	Alive	9	Radiotherapy; Chemotherapy; None	Radiotherapy	Chemotherapy	None			Present	Present	Absent	Bone pain; None; None; None	Bone pain	None	None	None	Alive	Alive	Lost to follow-up	Lost to follow-up	Lost to follow-up	Present	51-70yrs	6-<12	23.3388	Yes		Yes
129	>150km	Greys	Negative	12	Stage I	Yes	Negative	Negative	Negative	Negative			Normal	2016	1236	Alive	Alive	Alive	Alive	9	None; None		None	None			Present	Absent	Absent	Fracture; Bone pain; None; None	Fracture	Bone pain	None	None	Alive	Alive	Alive	Lost to follow-up	Lost to follow-up	Present	51-70yrs	12+	40.8595	No		Yes
130	<100km	Stanger	Negative	2	Stage III	No								2017	1706	Alive	Alive	Alive	Alive	9	None; None; Surgery	None	None	Surgery			Present	Present	Absent	Fracture; None; None; None	Fracture	None	None	None	Alive	Alive	Alive	Alive	Lost to follow-up	Present	51-70yrs	<3	56.3967	Yes		Yes
131	<100km	Stanger	Negative	8		No								2017	991	Alive	Alive	Alive	Alive	9	Chemotherapy; Radiotherapy; None	Chemotherapy	Radiotherapy	None	No response		Absent	Absent	Absent	Bone pain; None; None; None	Bone pain	None	None	None	Alive	Alive	Lost to follow-up	Lost to follow-up	Lost to follow-up	Present	51-70yrs	6-<12	32.7603	Yes	No	Yes
132	<100km	Greys	Positive	1		No								2018	8	Alive	Alive	Alive	Alive	9	Radiotherapy; Chemotherapy; None	Radiotherapy	Chemotherapy	None	Responded		Present	Absent	Absent	Neuropathy; None; None; None	Neuropathy	None	None	None	Lost to follow-up	Lost to follow-up	Lost to follow-up	Lost to follow-up	Lost to follow-up	Absent	40-50yrs	<3	0.264463	Yes	Yes	Yes
133	<100km	Stanger	Negative	4	Stage II	Yes	Negative	Negative	Negative	Negative			Normal	2018	817	Alive	Alive	Alive	Alive	9	Chemotherapy; None; None	Chemotherapy	None	None	Responded and relapsed		Present	Absent	Absent	Fracture; None; None; None	Fracture	None	None	None	Alive	Alive	Lost to follow-up	Lost to follow-up	Lost to follow-up	Present	51-70yrs	3-<6	27.0083	Yes	No	Yes
134	<100km	Greys	Positive			No								2019	438	Alive	Alive	Alive	Alive	L	Radiotherapy; Chemotherapy; None	Radiotherapy	Chemotherapy	None	Responded		Absent	Absent	Absent	None; None; None; None	None	None	None	None	Lost to follow-up	Lost to follow-up	Lost to follow-up	Lost to follow-up	Lost to follow-up	Absent	51-70yrs		14.4793	Yes	Yes	No
135	>150km	Ngwelezana			Stage III	No								2015	546	Alive	Alive	Alive	Alive	9	None; None; None	None	None	None			Absent	Absent	Absent	Bone pain; None; None; None	Bone pain	None	None	None	Alive	Lost to follow-up	Lost to follow-up	Lost to follow-up	Lost to follow-up	Present	51-70yrs		18.0496	No		Yes
136	>150km	Ngwelezana	Negative	3	Stage I								Abnornal	2015	546	Alive	Alive	Alive	Alive	L	Chemotherapy; None; None	Chemotherapy	None	None	Responded		Absent	Present	Absent	Bone pain; None; None; None	Bone pain	None	None	None	Alive	Lost to follow-up	Lost to follow-up	Lost to follow-up	Lost to follow-up	Present	51-70yrs	3-<6	18.0496	Yes	Yes	Yes
